# Supplementary material for: ΔNp63α induces the expression of FAT2 and Slug to promote tumor invasion
Source: Oncotarget. 2016 Apr 12;7(19):28592–611. doi: 10.18632/oncotarget.8696 (PMC5053748; doi:10.18632/oncotarget.8696)
Supplement: Supplementary file 2 [file oncotarget-07-28592-s002.xlsx]

## Sheet: Sheet1
Genes induced by ΔNp63α in MCFDCIS and HCC1806 cells
ABCC4
ABCF2
ACVR1B
AIF1L
AK2
ALDH3A1
ALG10B
ANTXR1
ANXA8L1
ANXA8L2
AP1S2
AP3M2
APOBEC3G
ARHGAP22
ATM
ATXN2L
AXL
BBS7
BCL11A
BDKRB1
BRCA1
C12ORF24
C17ORF39
C17ORF81
C22ORF27
C3ORF54
C4ORF46
C5ORF54
CA12
CAPRIN2
CASP1
CD44
CDC25A
CDH2
CKAP4
CLCA2
COL12A1
CPNE8
CRLF3
CTGF
CYP27B1
DAB2
DLK2
DLL1
DOLPP1
DPH5
DST
DYNC2H1
EFHD2
ENOX2
EXTL2
FAM117B
FAM189B
FAT2
FKBP4
FLJ35801
FLJ39632
FZD6
GNG11
GPX8
HSPBAP1
IKBIP
IL12A
IPO11
IQCK
IRAK1
IRF6
KCTD12
KHDC1
KLHDC5
MAMDC2
MT1G
MTFR1
MTMR15
N6AMT1
NEDD9
NEK1
NETO2
NFASC
NFIX
NKX3-1
NOL8
NOTCH1
PALMD
PARD6G
PARVA
PHF20
PLD6
PLXNA2
PM20D2
PMP22
PODXL
POLR3G
PPFIBP1
PPM1B
PPP4R4
PROCR
PSTPIP2
RAB1A
RAB2B
RBBP9
RFC3
RHOQ
RTTN
SIM2
SLC47A1
SMYD2
SNAI2
SNCA
SNX6
SOCS2
SP100
SS18
TCTN1
TEAD4
TMEM206
TMX3
TMX4
TWIST2
UBE2D2
VHL
VSNL1
WDR67
ZDHHC17
