# Supplementary material for: ΔNp63α induces the expression of FAT2 and Slug to promote tumor invasion
Source: Oncotarget. 2016 Apr 12;7(19):28592–611. doi: 10.18632/oncotarget.8696 (PMC5053748; doi:10.18632/oncotarget.8696)
Supplement: Supplementary file 3 [file oncotarget-07-28592-s003.xlsx]

## Sheet: Sheet1
Genes suppressed by ΔNp63α in MCFDCIS and HCC1806 cells
A2ML1
ABCA1
AKR1B10
AMMECR1
ANKRD35
AP4M1
APH1B
ARHGDIG
B3GNT3
BAG1
BNIPL
BSPRY
CD68
CDH23
CEACAM1
CEACAM5
CEACAM6
CGN
CLIC3
CNFN
COL6A2
CPEB3
CRB3
CSF1R
CST6
DEFB1
DNASE1
DNER
DSC2
ECM1
ELF3
ENO2
ENPP5
EPB41L5
EPS8L1
ERBB3
ERP27
FAM46B
FAM80A
FBXL16
FRMD3
FUT3
GALK1
GCNT3
GDPD3
GGT6
GOLT1A
GSDMC
HERC3
HMOX1
HSD3B7
IL1F5
IL1RN
KDELR3
KIAA0513
KIAA1543
KLF3
KLF4
KPNA7
KRT80
LIPH
LLGL2
LYPD3
MB
METRNL
MPRIP
MUC1
MVP
MYH14
MYL5
NAT1
NCCRP1
NHLRC3
NLF2
OCEL1
OPN3
OSBP2
PADI4
PAG1
PDGFB
PDK3
PIK3C2B
PKIB
POLD4
PPM1H
PRDM1
PRR15L
PSCA
PSD4
PSG3
PVRL4
RAB15
RBPMS
RHOF
RHOV
RHPN2
RNASE4
RTN2
S100A4
SDCBP2
SERPINB1
SIGIRR
SIPA1
SMOC2
STRADB
STX19
SULT1A2
SULT1A3
SULT1A4
SULT2B1
SUSD1
SYTL4
TADA2A
TAOK2
TCIRG1
TCN1
TGM5
TJP3
TMEM45B
TMPRSS4
TPRXL
TSC22D2
VGLL1
VISA
VLDLR
WFDC3
YPEL3
ZNF750
