# Supplementary material for: ΔNp63α induces the expression of FAT2 and Slug to promote tumor invasion
Source: Oncotarget. 2016 Apr 12;7(19):28592–611. doi: 10.18632/oncotarget.8696 (PMC5053748; doi:10.18632/oncotarget.8696)
Supplement: Supplementary file 4 [file oncotarget-07-28592-s004.xlsx]

## Sheet: Sheet1
ΔNp63α activated genes with associated ΔNp63α binding
ACV1RB
ALDH3A1
ARHGAP22
AXL
BDKRB1
CA12
CASP1
CD44
CDH2
CKAP4
CLCA2
COL12A1
CPNE8
DLK2
DST
DYNC2H1
EXTL2
FAT2
FKBP4
FZD6
IRF6
IKBIP
KCTD12
MAMDC2
NEK1
NFIX
PALMD
PARD6G
PHF20
PLXNA2
POLR3G
PPP4R4
PROCR
RAB1A
RTTN
SMYD2
SNAI2
SNCA
TERC
VSNL1
ZDHHC17
