# Supplementary material for: ΔNp63α induces the expression of FAT2 and Slug to promote tumor invasion
Source: Oncotarget. 2016 Apr 12;7(19):28592–611. doi: 10.18632/oncotarget.8696 (PMC5053748; doi:10.18632/oncotarget.8696)
Supplement: Supplementary file 5 [file oncotarget-07-28592-s005.xlsx]

## Sheet: Sheet1
Gene	Start	End	Score	Strand	Distance to TSS	MCFDCIS si-p63/si-Control gene expression	HCC1806 si-p63/si-Control gene expression
CLCA2	86889564	86890037	2074	+	0	0.0393642	0.043484
IRF6	209981424	209981796	366	-	-1959	0.446102	0.456765
PALMD	100149153	100149388	150	+	-332	0.192704	0.269254
PLXNA2	208417530	208418019	114	-	0	0.123363	0.255778
SMYD2	214454829	214455218	629	+	-254	0.444108	0.16249
ARHGAP22	49674681	49674930	244	-	0	0.215291	0.110548
ARHGAP22	49864413	49864612	104	-	-103	0.215291	0.110548
CASP1	104905755	104906150	1039	-	0	0.431126	0.231273
ZDHHC17	77193150	77193535	1154	+	-1852	0.431814	0.261883
BDKRB1	96722825	96723121	433	+	-279	0.451508	0.439108
CA12	63671673	63671997	492	-	-401	0.175101	0.380573
ALDH3A1	19651673	19652094	131	-	0	0.312809	0.194195
VSNL1	17720202	17720629	170	+	0	0.273664	0.384138
FAT2	150950181	150950432	151	-	-1676	0.0718369	0.163626
DST	56507652	56507995	883	-	0	0.363542	0.282526
SNAI2	49835247	49835427	148	-	-948	0.100391	0.421958
CPNE8	39298615	39299082	2167	-	352	0.295753	0.388448
FKBP4	2909272	2909504	164	+	840	0.309011	0.199549
PPP4R4	94612167	94612600	491	+	0	0.255467	1.26835
ALDH3A1	19651673	19652094	131	-	163	0.312809	0.194195
AXL	41724184	41725299	3872	+	0	0.269674	0.0614417
NFIX	13134027	13134303	243	+	502	0.434168	0.361959
VSNL1	17720202	17720629	170	+	605	0.273664	0.384138
PHF20	34441478	34441646	103	+	1507	0.386909	0.372045
PROCR	33759404	33759974	1168	+	0	0.347335	0.450116
POLR3G	89770364	89770781	161	+	0	0.39726	0.292556
DLK2	43419187	43419415	147	-	1409	0.287134	0.159145
FZD6	104310747	104311411	939	+	0	0.419202	0.403577
MAMDC2	72657435	72657729	307	+	768	0.0397775	0.140228
CD44	35167529	35167873	163		Enhancer	0.321205	0.216
CD44	35180230	35180710	435		Enhancer	0.321205	0.216
CDH2	25419148	25419455	505		Enhancer	0.219565	0.172207
CKAP4	106621406	106621728	326		Enhancer	0.345216	0.278367
COL12A1	75701419	75701870	193		Enhancer	0.0544126	0.198814
DYNC2H1	103411864	103412217	291		Enhancer	0.410389	0.43212
EXTL2	101301421	101301725	174		Enhancer	0.427231	0.374579
KCTD12	77096187	77096537	649		Enhancer	0.265943	0.262945
NEK1	170256406	170256687	159		Enhancer	0.294946	0.188309
RAB1A	65292282	65292582	376		Enhancer	0.412853	0.245466
RTTN	67715206	67715690	1514		Enhancer	0.376542	0.442241
SNCA	90674828	90675289	280		Enhancer	0.374409	0.246251
