# Supplementary material for: ΔNp63α induces the expression of FAT2 and Slug to promote tumor invasion
Source: Oncotarget. 2016 Apr 12;7(19):28592–611. doi: 10.18632/oncotarget.8696 (PMC5053748; doi:10.18632/oncotarget.8696)
Supplement: Supplementary file 6 [file oncotarget-07-28592-s006.xlsx]

## Sheet: Sheet1
Gene	z-score
SNCA	7.05723
SNAI2	6.46927
TP63	4.6247
FAT2	4.60569
NEK1	4.22881
PALMD	4.00105
CPNE8	3.71839
MAMDC2	3.65495
ARHGAP22	3.24946
CA12	2.72708
DYNC2H1	2.67993
AXL	2.1749
CDH2	1.88916
IRF6	1.66342
ZDHHC17	1.52651
FZD6	1.46527
FKBP4	1.30942
CD44	1.27337
ALDH3A1	1.211
PROCR	0.800703
KCTD12	0.337185
EXTL2	0.121963
RTTN	-0.159509
PPP4R4	-0.320217
BDKRB1	-0.410348
DST	-0.76845
NFIX	-0.80893
COL12A1	-0.897953
PHF20	-1.04498
POLR3G	-1.05296
CKAP4	-1.15431
CASP1	-1.70215
SMYD2	-1.7431
DLK2	-1.94766
VSNL1	-2.02638
PLXNA2	-2.32769
RAB1A	-4.01131
CLCA2	-4.77692
