# Supplementary material for: ΔNp63α induces the expression of FAT2 and Slug to promote tumor invasion
Source: Oncotarget. 2016 Apr 12;7(19):28592–611. doi: 10.18632/oncotarget.8696 (PMC5053748; doi:10.18632/oncotarget.8696)
Supplement: Supplementary file 7 [file oncotarget-07-28592-s007.xlsx]

## Sheet: Sheet1
Antibody	Vendor	Cat. no.	Protocol
P63alpha (H-129)	Santa Cruz	Sc-8344	ChIP
P63	Cell Signaling	4892	WB
Slug	Cell Signaling	9585	WB
E-cadherin	BD Biosciences	610182	WB, IF
ERK1/2	Cell Signaling	4696	WB
GAPDH	Calbiochem	CB1001	WB
IgG rabbit	Santa Cruz	Sc-2027	ChIP
Alexa Fluor 488	Life Technologies	A-11001, A-11034	IF
Alexa Fluor 546	Life Technologies	A-11010, A-11030	IF
Hoechst	Life Technologies	H1399	IF
Phalloidin	Life Technologies	A-22283	IF
