# Supplementary material for: ΔNp63α induces the expression of FAT2 and Slug to promote tumor invasion
Source: Oncotarget. 2016 Apr 12;7(19):28592–611. doi: 10.18632/oncotarget.8696 (PMC5053748; doi:10.18632/oncotarget.8696)
Supplement: Supplementary file 8 [file oncotarget-07-28592-s008.xlsx]

## Sheet: Sheet1
Gene	Sequence	Vendor	Cat #
ALDH3A1	GCAACGACAAGGUGAUUAA	Dharmacon	J-004038-09
ALDH3A1	UAAGAAAUCCCGGGACUAU	Dharmacon	J-004038-10
ALDH3A1	UAGAGGAGAUCGAGUACAU	Dharmacon	J-004038-11
ALDH3A1	CGGAUGAGCCCGUGGAGAA	Dharmacon	J-004038-12
ARHGAP22	CAGUCCACCACGAGCGGAA	Dharmacon	J-019080-09
ARHGAP22	GGUCAGAAGGGGACGGUAC	Dharmacon	J-019080-10
ARHGAP22	CCACAGAAAUGGAGGGCGC	Dharmacon	J-019080-11
ARHGAP22	GCGGAGGGAUCUUUGGGCA	Dharmacon	J-019080-12
AXL	ACAGCGAGAUUUAUGACUA	Dharmacon	J-003104-10
AXL	GGUACCGGCUGGCGUAUCA	Dharmacon	J-003104-11
AXL	GACGAAAUCCUCUAUGUCA	Dharmacon	J-003104-12
AXL	GAAGGAGACCCGUUAUGGA	Dharmacon	J-003104-13
BDKRB1	CCAAUAUCUUCAUCCCAUA	Dharmacon	J-005435-05
BDKRB1	GGAUUGUGGAGUUAAAUAU	Dharmacon	J-005435-06
BDKRB1	CAACUUUUCUGGCGGAAUU	Dharmacon	J-005435-07
BDKRB1	CAUCAAGGCCAAUUUGUUC	Dharmacon	J-005435-08
CA12	GAGGACCGCUGAAUAUUAC	Dharmacon	J-003634-06
CA12	CCAUAGACCUGCACAGUGA	Dharmacon	J-003634-07
CA12	CCAGAGAAAUGAUCAACAA	Dharmacon	J-003634-08
CA12	GCUACAAUCUGUCUGCCAA	Dharmacon	J-003634-09
CASP1	GGAAGACUCAUUGAACAUA	Dharmacon	J-004401-06
CASP1	GAUGGUAGAGCGCAGAUGC	Dharmacon	J-004401-07
CASP1	CCGCAAGGUUCGAUUUUCA	Dharmacon	J-004401-08
CASP1	GAGUGACUUUGACAAGAUG	Dharmacon	J-004401-09
CD44	GAAUAUAACCUGCCGCUUU	Dharmacon	J-009999-06
CD44	CAAGUGGACUCAACGGAGA	Dharmacon	J-009999-07
CD44	CGAAGAAGGUGUGGGCAGA	Dharmacon	J-009999-08
CD44	GAUCAACAGUGGCAAUGGA	Dharmacon	J-009999-09
CDH2	GUGCAACAGUAUACGUUAA	Dharmacon	J-011605-06
CDH2	GGACCCAGAUCGAUAUAUG	Dharmacon	J-011605-07
CDH2	CAUAGUAGCUAAUCUAACU	Dharmacon	J-011605-08
CDH2	GACAGCCUCUUCUCAAUGU	Dharmacon	J-011605-09
CKAP4	CGGAUGACGUGGCGAAGAA	Dharmacon	J-012755-09
CKAP4	CCAAAUCCAUCAACGACAA	Dharmacon	J-012755-10
CKAP4	GAGCGUGCAUACUGCGUUU	Dharmacon	J-012755-11
CKAP4	AAUAGAAACCAACGAGAAC	Dharmacon	J-012755-12
CLCA2	UGACAAACCUUUCUACAUA	Dharmacon	J-003813-09
CLCA2	GGAAUUAUCACGUCUUACA	Dharmacon	J-003813-10
CLCA2	CAAUGAUGAUCGAAAGUUG	Dharmacon	J-003813-11
CLCA2	GGGCAACGACACUAUGUUU	Dharmacon	J-003813-12
COL12A1	GAUAUAAGGUGGAAUACUA	Dharmacon	J-011834-05
COL12A1	UGGAUGAUCUCACCAUUAA	Dharmacon	J-011834-06
COL12A1	GAGUGGAGCUGUUUGCUAU	Dharmacon	J-011834-07
COL12A1	CACGAAACCUUCAAGUGUA	Dharmacon	J-011834-08
CPNE8	GAUCUCAGUCAGAGCAUUA	Dharmacon	J-017584-19
CPNE8	AAGGAUAUCUCACGAAUUU	Dharmacon	J-017584-20
CPNE8	UGGUCGAAUUGGAUGGAGA	Dharmacon	J-017584-21
CPNE8	AUUAAGGGAGGGACGCAAA	Dharmacon	J-017584-22
DLK2	GGUUCUGGCUACUGUGUUG	Dharmacon	J-014254-05
DLK2	GAACAUAUCUGUACCACGC	Dharmacon	J-014254-06
DLK2	CACCUCAGCUGUAGUGGUA	Dharmacon	J-014254-07
DLK2	GUACCAUUGUGUGUGCUUA	Dharmacon	J-014254-08
DST	GACCUAAGGACUCGAUAUA	Dharmacon	J-011596-05
DST	CAGCAGAUCUCAUUAUUCA	Dharmacon	J-011596-06
DST	GAAUUGAGCAACAGUAUCA	Dharmacon	J-011596-07
DST	GCAGAUUGACAACAGGUUA	Dharmacon	J-011596-08
DYNC2H1	GGGUAUAGUUCUACGAAGA	Dharmacon	J-026503-09
DYNC2H1	GAGGCUAGUAGUCGAAUUA	Dharmacon	J-026503-10
DYNC2H1	UUACCAAGCAGUACGGCAA	Dharmacon	J-026503-11
DYNC2H1	GAAGAUGACACACGAGGUA	Dharmacon	J-026503-12
EXTL2	CAUCAGGUAUCUACAGUUA	Dharmacon	J-012577-05
EXTL2	GGUCAUCCUCGUAUUAUUA	Dharmacon	J-012577-06
EXTL2	GAUGGUAGAUGAUGACACA	Dharmacon	J-012577-07
EXTL2	CUGCAGAGGUCUUAUUGUA	Dharmacon	J-012577-08
FAT2	GCAGUGAGGUACCGGAUCA	Dharmacon	J-011270-05
FAT2	GCACAUAUCAGAUUAAUCA	Dharmacon	J-011270-06
FAT2	GAAGUUACCUAUGAGUUAA	Dharmacon	J-011270-07
FAT2	GGUCAAAUCUGCCAUAACA	Dharmacon	J-011270-08
FKBP4	GCUCUAUGCCAAUAUGUUU	Dharmacon	J-006410-08
FKBP4	UGGAGUUGUUUGAGUUUAA	Dharmacon	J-006410-09
FKBP4	GCUAUGCUAAGCCCAAUGA	Dharmacon	J-006410-10
FKBP4	CAAUGCCACGCUUGUAUUU	Dharmacon	J-006410-11
FZD6	CCAGAGAGACCAAUUAUAU	Dharmacon	J-005505-05
FZD6	UCGCAAAUCUGGAAUGUUC	Dharmacon	J-005505-06
FZD6	GAAGGAAGGAUUAGUCCAA	Dharmacon	J-005505-07
FZD6	CAGUGAAAGUCGAAGAGUA	Dharmacon	J-005505-08
IRF6	GGAAACUCAUCUUGGUUCA	Dharmacon	J-012227-05
IRF6	CCCCAGGGCUCGAUCAUUA	Dharmacon	J-012227-06
IRF6	CGUUUGAGAUCUACUUAUG	Dharmacon	J-012227-07
IRF6	UAACAUCGUUGCUCAGCUG	Dharmacon	J-012227-08
KCTD12	GGACAGCACACGUGGAUUA	Dharmacon	J-015610-05
KCTD12	GCUAUUACCUCAAGUUCAA	Dharmacon	J-015610-06
KCTD12	GGAAAGACGUCGCUGGCCA	Dharmacon	J-015610-07
KCTD12	CAAGAUUUGUUGUCACUUA	Dharmacon	J-015610-08
MAMDC2	AGGUUGGACCCGAGUGAAA	Dharmacon	J-015768-17
MAMDC2	AGAGUGUACUUUCGAGCAA	Dharmacon	J-015768-18
MAMDC2	GGGUAAGUCAGUAUUAAUU	Dharmacon	J-015768-19
MAMDC2	AGAGAGCACUUGCGGCUUU	Dharmacon	J-015768-20
NEK1	GGACUGGUUUGUACAGAUA	Dharmacon	J-004864-05
NEK1	GGAGAAGUAUGUUAGACUA	Dharmacon	J-004864-06
NEK1	GAAACUCAGUCGGCAGAUA	Dharmacon	J-004864-07
NEK1	GAGAAAUACUUCGUAGAUU	Dharmacon	J-004864-08
NFIX	UGACGGAGCUGGUGAGAGU	Dharmacon	J-009250-05
NFIX	GAAUCCGGACAAUCAGAUA	Dharmacon	J-009250-06
NFIX	CCAACGGGCACUUAAGUUU	Dharmacon	J-009250-07
NFIX	GGACAGCAUUCGCAACGAC	Dharmacon	J-009250-08
PALMD	GAUGGAAUCAGCAGCGGAA	Dharmacon	J-015134-09
PALMD	GGGUAUUGGUGUAAAUGAA	Dharmacon	J-015134-10
PALMD	GGACAACAGAAGACAUUAU	Dharmacon	J-015134-11
PALMD	AGGAAGAUGUCAGAUAUAA	Dharmacon	J-015134-12
PHF20	AGACAUUGACUACGAGGAA	Dharmacon	J-015234-09
PHF20	CUGGAGUGAUGAUGAGUAU	Dharmacon	J-015234-10
PHF20	GCGUGAUGAUUGUUGUAUU	Dharmacon	J-015234-11
PHF20	GAGGAUAAUUUGAGUGAGU	Dharmacon	J-015234-12
PLXNA2	GGUCAAUGAGUGAGAUCGU	Dharmacon	J-021532-09
PLXNA2	CUGGGAACCUAAUCGAUUU	Dharmacon	J-021532-10
PLXNA2	CCAGCCAAGUUUCGUCAUA	Dharmacon	J-021532-11
PLXNA2	ACUAUGAGCUACACAGCGA	Dharmacon	J-021532-12
POLR3G	GAAUAAAGGAAGAGGACGU	Dharmacon	J-020140-09
POLR3G	UAUUGAGGCUGUUGGAUUU	Dharmacon	J-020140-11
POLR3G	CAGGAGAAGGUGAAGAAUA	Dharmacon	J-020140-12
POLR3G	CAUUUGCGGUUGAUAAUUA	Dharmacon	J-020140-18
PPP4R4	CGACAGAAUCCCACUGAGA	Dharmacon	J-013007-05
PPP4R4	AUAGAAAGAUUGACAGUCG	Dharmacon	J-013007-06
PPP4R4	GCUCAGUGCUGGUCAAGAU	Dharmacon	J-013007-07
PPP4R4	GCGAUGGAUUUCAGUCAGA	Dharmacon	J-013007-08
PROCR	GGUAUGAACUGCGGGAAUU	Dharmacon	J-017326-05
PROCR	GGACGGCGAUGUUAAUUAC	Dharmacon	J-017326-06
PROCR	CAAACAAGCCGCUCCUACA	Dharmacon	J-017326-07
PROCR	AGAGUGGCCUGCAGUCCUA	Dharmacon	J-017326-08
RAB1A	CAGCAUGAAUCCCGAAUAU	Dharmacon	J-008283-06
RAB1A	GUAGAACAGUCUUUCAUGA	Dharmacon	J-008283-07
RAB1A	GGAAACCAGUGCUAAGAAU	Dharmacon	J-008283-08
RAB1A	UGAGAAGUCCAAUGUUAAA	Dharmacon	J-008283-09
RTTN	GGACAAGUCAGGAUCGAGA	Dharmacon	J-031139-09
RTTN	AGGUAGCAGACAAGUGAUA	Dharmacon	J-031139-10
RTTN	CUGAAAUCUUAACAGGAUA	Dharmacon	J-031139-11
RTTN	GGUAUAGAUAUGAAGGAGA	Dharmacon	J-031139-12
SNAI2	UCUCUCCUCUUUCCGGAUA	Dharmacon	J-017386-05
SNAI2	GCGAUGCCCAGUCUAGAAA	Dharmacon	J-017386-06
SNAI2	ACAGCGAACUGGACACACA	Dharmacon	J-017386-07
SNAI2	GAAUGUCUCUCCUGCACAA	Dharmacon	J-017386-08
SNCA	CUACGAACCUGAAGCCUAA	Dharmacon	J-011109-05
SNCA	GAGCAGUGGUGACGGGUGU	Dharmacon	J-011109-06
SNCA	GACCAAAGAGCAAGUGACA	Dharmacon	J-011109-07
SNCA	UGGCAACAGUGGCUGAGAA	Dharmacon	J-011109-08
TP63	UCUAUCAGAUUGAGCAUUA	Dharmacon	J-003330-12
TP63	GCACACAGACAAAUGAAUU	Dharmacon	J-003330-13
TP63	CGACAGUCUUGUACAAUUU	Dharmacon	J-003330-14
TP63	GAUGAACUGUUAUACUUAC	Dharmacon	J-003330-15
VSNL1	GGCUAAAUCUCGAGGAAUU	Dharmacon	J-016062-05
VSNL1	CGACCCUUCCAUUGUAUUA	Dharmacon	J-016062-06
VSNL1	GAAUGAGGAUGGCCUGACG	Dharmacon	J-016062-07
VSNL1	GAAAUGAGCUGAUGUCAAU	Dharmacon	J-016062-08
ZDHHC17	GAAUAUCAAGGGCGAAUCA	Dharmacon	J-014019-05
ZDHHC17	UAGCAGACCUAAAUAUUGA	Dharmacon	J-014019-06
ZDHHC17	GGAAUGACGCCUUUAAUGU	Dharmacon	J-014019-07
ZDHHC17	GGGAAUACCACAGUCAUUA	Dharmacon	J-014019-08
Non-Targeting Pool	UGGUUUACAUGUCGACUAA, UGGUUUACAUGUUGUGUGA, UGGUUUACAUGUUUUCUGA, UGGUUUACAUGUUUUCCUA	Dharmacon	D-001810-10-05
TP63	GGAUGAACCGCCGUCCAAU	Sigma	SASI_Hs02_00326864
TP63	GCAGCAAGUUUCGGACAGU	Sigma	SASI_Hs02_00326865
TP63	CAGUCUUGUACAAUUUCAU	Sigma	SASI_Hs02_00326866
ARHGAP22	CAGAUACAUCUGCAAGUUU	Sigma	SASI_Hs01_00166787
ARHGAP22	GAAGUUCAGGCAUACUCAA	Sigma	SASI_Hs01_00166788
ARHGAP22	CAGGCAUACUCAAAUGUCA	Sigma	SASI_Hs01_00166789
CA12	GAGAAUAGCUGGUCCAAGA	Sigma	SASI_Hs01_00079160
CA12	CAUUGUCCAUUAUAACUCA	Sigma	SASI_Hs02_00331371
CA12	CCAACAAUGGCCAUUCAGU	Sigma	SASI_Hs02_00331372
CPNE8	CUUAUCCAAACAUGACUUU	Sigma	SASI_Hs01_00223294
CPNE8	CUUUGCUCCUGUAAUUAAU	Sigma	SASI_Hs01_00223295
CPNE8	GUCCAUAGUUAAUGCCUCA	Sigma	SASI_Hs01_00223296
DYNC2H1	GAACUUACAUCUUGUGGUA	Sigma	SASI_Hs02_00315076
DYNC2H1	CAACCUUUGAUGCCCGAAA	Sigma	SASI_Hs02_00315077
DYNC2H1	GAAAUUGAACCCAUCUUGA	Sigma	SASI_Hs02_00315078
FAT2	CACUAUCAGCUACACAUCA	Sigma	SASI_Hs02_00331872
FAT2	CAACAACACUUUCAUGUGA	Sigma	SASI_Hs01_00223973
FAT2	GAAUCAGAGCCUCGGUACA	Sigma	SASI_Hs01_00223974
MAMDC2	CUGUUCACUGCCAGAAUCA	Sigma	SASI_Hs02_00367146
MAMDC2	CCAUAUGGUGUAUGGACAA	Sigma	SASI_Hs01_00217363
MAMDC2	GAAUGGAGCUGCCUCCGUU	Sigma	SASI_Hs01_00217364
NEK1	CCAAGAUUCUUCAUUUAGU	Sigma	SASI_Hs01_00035385
NEK1	GUGCUAAGUGCUGGUGGAA	Sigma	SASI_Hs01_00035386
NEK1	CUCUACAUAGUAAUGGAUU	Sigma	SASI_Hs02_00343899
PALMD	GAUCCAUCCUUAACAGCUU	Sigma	SASI_Hs01_00198459
PALMD	GAAAGUACAGUUCUGUCUU	Sigma	SASI_Hs01_00198460
PALMD	GAAAGAGAUCCAAGAUCUU	Sigma	SASI_Hs01_00198462
SNCA	CCACUUAUUUCUAAAUCCU	Sigma	SASI_Hs01_00032299
SNCA	GGCUUCAAUCUACGAUGUU	Sigma	SASI_Hs01_00032300
SNCA	GAAACUAUGCACCUAUAAA	Sigma	SASI_Hs01_00032302
