# Supplementary material for: ΔNp63α induces the expression of FAT2 and Slug to promote tumor invasion
Source: Oncotarget. 2016 Apr 12;7(19):28592–611. doi: 10.18632/oncotarget.8696 (PMC5053748; doi:10.18632/oncotarget.8696)
Supplement: Supplementary file 9 [file oncotarget-07-28592-s009.xlsx]

## Sheet: Sheet1
Vendor	Item Description	Cat #
Life Technologies	TaqMan Real-time PCR Assay, FAT2	Hs01087225_m1
Life Technologies	TaqMan Real-time PCR Assay, CPNE8	Hs00402394_m1
Life Technologies	TaqMan Real-time PCR Assay, SNCA	Hs01103383_m1
Life Technologies	TaqMan Real-time PCR Assay, NEK1	Hs01583138_m1
Life Technologies	TaqMan Real-time PCR Assay, CA12	Hs01080909_m1
Life Technologies	TaqMan Real-time PCR Assay, GAPDH	Hs02758991_g1
Life Technologies	TaqMan Real-time PCR Assay, p63	Hs00978343_m1
FAT2 ChIP-qPCR
5'GAGGGCACACATGCATACTC 3'
5' TTCAAAGATGTGGAAGGCAG 3'
CPNE8 ChIP-qPCR
5'ACCCTAGCAACAGCAGGTTT 3'
5' CTTCGATTCCGGTCATCAC 3'
Slug ChIP-qPCR
5' CATTGTCAGGTTGCATAACT 3'
5' GCACTCACAGATTTCCTAA 3'
Axl 12th exon (negative control) ChIP-qPCR
5’-CCTGGCCTGGATCTAAAGG-3’
5’-GGGTCTGTGGTTCTGACATTC-3’
